# Supplementary material for: A Review of Quantitative Structure–Activity Relationship (QSAR) Models to Predict Thyroid Hormone System Disruption by Chemical Substances
Source: Toxics. 2025 Sep 19;13(9):799. doi: 10.3390/toxics13090799 (PMC12474327; doi:10.3390/toxics13090799)
Supplement: Supplementary file 1 [file toxics-13-00799-s001.zip]

Archive with 1 entries (1 files):
- toxics-3864120-supplementary.xlsx
