# Supplementary material for: A Review of Quantitative Structure–Activity Relationship (QSAR) Models to Predict Thyroid Hormone System Disruption by Chemical Substances
Source: Toxics. 2025 Sep 19;13(9):799. doi: 10.3390/toxics13090799 (PMC12474327; doi:10.3390/toxics13090799)
Supplement: Supplementary file 1 [file toxics-13-00799-s001.zip › toxics-3864120-supplementary.xlsx]

## Sheet: Cover page
Supplementary Materials S1
A Review of Quantitative Structure-Activity Relationship (QSAR) Models to Predict Thyroid Hormone System Disruption by Chemical Substances
Marco Evangelista 1,2,*, and Ester Papa 1
1 QSAR Research Unit in Environmental Chemistry and Ecotoxicology, Department of Theoretical and Applied Sciences, University of Insubria, via J.H. Dunant 3, 21100, Varese (Italy)
2 Department of Science and High Technology, University of Insubria, via Valleggio 11, 22100 Como (Italy)
* Corresponding author:
E−mail address: mevangelista@uninsubria.it
Full postal address: Department of Theoretical and Applied Sciences, University of Insubria, via J.H. Dunant 3, 21100, Varese (Italy)

## Sheet: Table S1
Reference number in the main text	Model ID	Molecular Initiating Event	Endpoint	Algorithm	Classification or Regression	First Author	Year	Title	Journal	DOI	Chemical class	Internal and/or external validation (yes or no)	Internal validation	Splitting	External validation	AD (yes or no)	AD type	Mechanistic interpretation or Feature importance techniques	Dataset size
52	ID_1	TBG	Binding energy	MLR	Regression	Yang	2024	An in silico study on human carcinogenicity mechanism of polybrominated biphenyls exposure	Chemico-Biological Interactions	10.1016/j.cbi.2024.111075	Polybrominated biphenyls (PBBs)	Yes	Not stated	Random	Yes	Yes	Leverage (Williams plot)	Yes	36
52	ID_2	TBG	Binding energy	MLR	Regression	Yang	2024	An in silico study on human carcinogenicity mechanism of polybrominated biphenyls exposure	Chemico-Biological Interactions	10.1016/j.cbi.2024.111075	Polybrominated biphenyls (PBBs) and PBBs-mono-hydroxy metabolites	Yes	Not stated	Random	Yes	Yes	Leverage (Williams plot)	Yes	72
52	ID_3	TBG	Binding energy	MLR	Regression	Yang	2024	An in silico study on human carcinogenicity mechanism of polybrominated biphenyls exposure	Chemico-Biological Interactions	10.1016/j.cbi.2024.111075	Polybrominated biphenyls (PBBs) and PBBs-di-hydroxy metabolites	Yes	Not stated	Random	Yes	Yes	Leverage (Williams plot)	Yes	71
52	ID_4	TBG	Binding energy	MLR	Regression	Yang	2024	An in silico study on human carcinogenicity mechanism of polybrominated biphenyls exposure	Chemico-Biological Interactions	10.1016/j.cbi.2024.111075	Polybrominated biphenyls (PBBs) and PBBs-mono-hydroxy metabolites and PBBs-di-hydroxy metabolites	Yes	Not stated	Random	Yes	Yes	Leverage (Williams plot)	Yes	107
53	ID_5	TTR	log(RP)	MLR	Regression	Evangelista	2024	In silico models for the screening of human transthyretin disruptors	Journal of Hazardous Materials	10.1016/j.jhazmat.2024.136188	Heterogeneous	Yes	LMO CV, LOO CV, y-randomisation, QUIK Rule	Sorted response	Yes	Yes	Leverage (Williams plot)	Yes	79
53	ID_6	TTR	log(RP)	MLR	Regression	Evangelista	2024	In silico models for the screening of human transthyretin disruptors	Journal of Hazardous Materials	10.1016/j.jhazmat.2024.136188	Heterogeneous	Yes	LMO CV, LOO CV, y-randomisation, QUIK Rule	Sorted response	Yes	Yes	Leverage (Williams plot)	Yes	50
53	ID_7	TTR	log(RP)	MLR	Regression	Evangelista	2024	In silico models for the screening of human transthyretin disruptors	Journal of Hazardous Materials	10.1016/j.jhazmat.2024.136188	Heterogeneous	Yes	LMO CV, LOO CV, y-randomisation, QUIK Rule	Sorted response	Yes	Yes	Leverage (Williams plot)	Yes	133
90	ID_8	TR alpha	Binding score	MLR	Regression	Kowalska	2023	How the Structure of Per- and Polyfluoroalkyl Substances (PFAS) Influences Their Binding Potency to the Peroxisome Proliferator-Activated and Thyroid Hormone Receptors—An In Silico Screening Study	Molecules	10.3390/molecules28020479	PFAS	Yes	LOO CV, y-randomisation	Z:1algorithm (i.e., by sorted response)	Yes	Yes	Leverage (Williams plot + Insubria graph)	Yes	43
90	ID_9	TR beta	Binding score	MLR	Regression	Kowalska	2023	How the Structure of Per- and Polyfluoroalkyl Substances (PFAS) Influences Their Binding Potency to the Peroxisome Proliferator-Activated and Thyroid Hormone Receptors—An In Silico Screening Study	Molecules	10.3390/molecules28020479	PFAS	Yes	LOO CV, y-randomisation	Z:1algorithm (i.e., by sorted response)	Yes	Yes	Leverage (Williams plot + Insubria graph)	Yes	43
91	ID_10	TR n.s.	Qualitative label	LDA	Classification	Akinola	2023	Development of binary classification models for grouping hydroxylated polychlorinated biphenyls into active and inactive thyroid hormone receptor agonists	SAR and QSAR in Environmental Research	10.1080/1062936X.2023.2207039	OH-PCBs	Yes	Not stated	Kennard-Stone algorithm	Yes	No	No	Yes	68
91	ID_11	TR n.s.	Qualitative label	LR	Classification	Akinola	2023	Development of binary classification models for grouping hydroxylated polychlorinated biphenyls into active and inactive thyroid hormone receptor agonists	SAR and QSAR in Environmental Research	10.1080/1062936X.2023.2207039	OH-PCBs	Yes	Not stated	Kennard-Stone algorithm	Yes	No	No	Yes	68
93	ID_12	Albumin	EC50	PLS	Regression	Gallagher	2023	Computational Modeling of Human Serum Albumin Binding of Per- and Polyfluoroalkyl Substances Employing QSAR, Read-Across, and Docking	Molecules	10.3390/molecules28145375	PFAS	Yes	Double CV	No	No	No	No	Yes	22
93	ID_13	Albumin	Qualitative label	LDA	Classification	Gallagher	2023	Computational Modeling of Human Serum Albumin Binding of Per- and Polyfluoroalkyl Substances Employing QSAR, Read-Across, and Docking	Molecules	10.3390/molecules28145375	PFAS	Yes	Not stated	Random	Yes	No	No	Yes	24
93	ID_14	Albumin	EC50	MLR	Regression	Gallagher	2023	Computational Modeling of Human Serum Albumin Binding of Per- and Polyfluoroalkyl Substances Employing QSAR, Read-Across, and Docking	Molecules	10.3390/molecules28145375	PFAS	Yes	Double CV	No	No	No	No	Yes	22
95	ID_15	TSHR	Qualitative label	RF	Classification	Liu	2023	Machine Learning Model for Screening Thyroid Stimulating Hormone Receptor Agonists Based on Updated Datasets and Improved Applicability Domain Metrics	Chemical Research in Toxicology	10.1021/acs.chemrestox.3c00074	Heterogeneous	Yes	5-fold CV	Stratified (random) sampling	Yes	Yes	Based on weighted simlarity density and weighted inconsistency of activites	Yes	8682
51	ID_16	TTR	Qualitative label	RF	Classification	Dracheva	2022	In Silico Identification of Potential Thyroid Hormone System Disruptors among Chemicals in Human Serum and Chemicals with a High Exposure Index	Environmental Science & Technology	10.1021/acs.est.1c07762	Heterogeneous	Yes	Conformal prediction	Stratified Random	Yes	Yes	Conformal Prediction Framework	No	222
51	ID_17	TR beta	Qualitative label	RF	Classification	Dracheva	2022	In Silico Identification of Potential Thyroid Hormone System Disruptors among Chemicals in Human Serum and Chemicals with a High Exposure Index	Environmental Science & Technology	10.1021/acs.est.1c07762	Heterogeneous	Yes	Conformal prediction	Stratified Random	Yes	Yes	Conformal Prediction Framework	No	6600
51	ID_18	TR beta	Qualitative label	RF	Classification	Dracheva	2022	In Silico Identification of Potential Thyroid Hormone System Disruptors among Chemicals in Human Serum and Chemicals with a High Exposure Index	Environmental Science & Technology	10.1021/acs.est.1c07762	Heterogeneous	Yes	Conformal prediction	Stratified Random	Yes	Yes	Conformal Prediction Framework	No	5322
51	ID_19	TSHR	Qualitative label	RF	Classification	Dracheva	2022	In Silico Identification of Potential Thyroid Hormone System Disruptors among Chemicals in Human Serum and Chemicals with a High Exposure Index	Environmental Science & Technology	10.1021/acs.est.1c07762	Heterogeneous	Yes	Conformal prediction	Stratified Random	Yes	Yes	Conformal Prediction Framework	No	6389
51	ID_20	TSHR	Qualitative label	RF	Classification	Dracheva	2022	In Silico Identification of Potential Thyroid Hormone System Disruptors among Chemicals in Human Serum and Chemicals with a High Exposure Index	Environmental Science & Technology	10.1021/acs.est.1c07762	Heterogeneous	Yes	Conformal prediction	Stratified Random	Yes	Yes	Conformal Prediction Framework	No	6500
51	ID_21	TRHR	Qualitative label	RF	Classification	Dracheva	2022	In Silico Identification of Potential Thyroid Hormone System Disruptors among Chemicals in Human Serum and Chemicals with a High Exposure Index	Environmental Science & Technology	10.1021/acs.est.1c07762	Heterogeneous	Yes	Conformal prediction	Stratified Random	Yes	Yes	Conformal Prediction Framework	No	6702
51	ID_22	DIO1	Qualitative label	RF	Classification	Dracheva	2022	In Silico Identification of Potential Thyroid Hormone System Disruptors among Chemicals in Human Serum and Chemicals with a High Exposure Index	Environmental Science & Technology	10.1021/acs.est.1c07762	Heterogeneous	Yes	Conformal prediction	Stratified Random	Yes	Yes	Conformal Prediction Framework	No	1722
51	ID_23	DIO2	Qualitative label	RF	Classification	Dracheva	2022	In Silico Identification of Potential Thyroid Hormone System Disruptors among Chemicals in Human Serum and Chemicals with a High Exposure Index	Environmental Science & Technology	10.1021/acs.est.1c07762	Heterogeneous	Yes	Conformal prediction	Stratified Random	Yes	Yes	Conformal Prediction Framework	No	1721
51	ID_24	DIO3	Qualitative label	RF	Classification	Dracheva	2022	In Silico Identification of Potential Thyroid Hormone System Disruptors among Chemicals in Human Serum and Chemicals with a High Exposure Index	Environmental Science & Technology	10.1021/acs.est.1c07762	Heterogeneous	Yes	Conformal prediction	Stratified Random	Yes	Yes	Conformal Prediction Framework	No	1721
51	ID_25	NIS	Qualitative label	RF	Classification	Dracheva	2022	In Silico Identification of Potential Thyroid Hormone System Disruptors among Chemicals in Human Serum and Chemicals with a High Exposure Index	Environmental Science & Technology	10.1021/acs.est.1c07762	Heterogeneous	Yes	Conformal prediction	Stratified Random	Yes	Yes	Conformal Prediction Framework	No	203
51	ID_26	TPO	Qualitative label	RF	Classification	Dracheva	2022	In Silico Identification of Potential Thyroid Hormone System Disruptors among Chemicals in Human Serum and Chemicals with a High Exposure Index	Environmental Science & Technology	10.1021/acs.est.1c07762	Heterogeneous	Yes	Conformal prediction	Stratified Random	Yes	Yes	Conformal Prediction Framework	No	988
104	ID_27	TTR	Qualitative label	RF	Classification	Gadaleta	2022	Prediction of the Neurotoxic Potential of Chemicals Based on Modelling of Molecular Initiating Events Upstream of the Adverse Outcome Pathways of (Developmental) Neurotoxicity	International Journal of Molecular Sciences	10.3390/ijms23063053	Heterogeneous	Yes	5-fold CV	Stratified Random	Yes	No	No	No	3433
104	ID_28	TR alpha	Qualitative label	RF	Classification	Gadaleta	2022	Prediction of the Neurotoxic Potential of Chemicals Based on Modelling of Molecular Initiating Events Upstream of the Adverse Outcome Pathways of (Developmental) Neurotoxicity	International Journal of Molecular Sciences	10.3390/ijms23063053	Heterogeneous	Yes	5-fold CV	Stratified Random	Yes	No	No	No	3427
104	ID_29	TR beta	Qualitative label	RF	Classification	Gadaleta	2022	Prediction of the Neurotoxic Potential of Chemicals Based on Modelling of Molecular Initiating Events Upstream of the Adverse Outcome Pathways of (Developmental) Neurotoxicity	International Journal of Molecular Sciences	10.3390/ijms23063053	Heterogeneous	Yes	5-fold CV	Stratified Random	Yes	No	No	No	3432
104	ID_30	NIS	Qualitative label	RF	Classification	Gadaleta	2022	Prediction of the Neurotoxic Potential of Chemicals Based on Modelling of Molecular Initiating Events Upstream of the Adverse Outcome Pathways of (Developmental) Neurotoxicity	International Journal of Molecular Sciences	10.3390/ijms23063053	Heterogeneous	Yes	5-fold CV	Stratified Random	Yes	No	No	No	3427
106	ID_31	TSHR	Qualitative label	RF	Classification	Xu	2022	Application of machine learning to predict the inhibitory activity of organic chemicals on thyroid stimulating hormone receptor	Environmental Research	10.1016/j.envres.2022.113175	Heterogeneous	Yes	5-fold CV	Not indicated	Yes	No	No	Yes	5952
106	ID_32	TSHR	Qualitative label	RF	Classification	Xu	2022	Application of machine learning to predict the inhibitory activity of organic chemicals on thyroid stimulating hormone receptor	Environmental Research	10.1016/j.envres.2022.113175	Heterogeneous	Yes	5-fold CV	Not indicated	Yes	No	No	Yes	5952
106	ID_33	TSHR	Qualitative label	XGB	Classification	Xu	2022	Application of machine learning to predict the inhibitory activity of organic chemicals on thyroid stimulating hormone receptor	Environmental Research	10.1016/j.envres.2022.113175	Heterogeneous	Yes	5-fold CV	Not indicated	Yes	No	No	Yes	5952
106	ID_34	TSHR	Qualitative label	LR	Classification	Xu	2022	Application of machine learning to predict the inhibitory activity of organic chemicals on thyroid stimulating hormone receptor	Environmental Research	10.1016/j.envres.2022.113175	Heterogeneous	Yes	5-fold CV	Not indicated	Yes	No	No	Yes	5952
106	ID_35	TSHR	log (1/AC50)	XGB	Regression	Xu	2022	Application of machine learning to predict the inhibitory activity of organic chemicals on thyroid stimulating hormone receptor	Environmental Research	10.1016/j.envres.2022.113175	Heterogeneous	Yes	5-fold CV	Not indicated	Yes	No	No	Yes	190
107	ID_36	TPO	Qualitative label	XGB	Classification	Seo	2022	In silico prediction models for thyroid peroxidase inhibitors and their application to synthetic flavors	Food Science and Biotechnology	10.1007/s10068-022-01041-y	Heterogeneous	Yes	5-fold CV	Random	Yes	No	No	Yes	587
107	ID_37	TPO	Qualitative label	Hard Voting	Classification	Seo	2022	In silico prediction models for thyroid peroxidase inhibitors and their application to synthetic flavors	Food Science and Biotechnology	10.1007/s10068-022-01041-y	Heterogeneous	Yes	5-fold CV	Random	Yes	No	No	Yes	587
107	ID_38	TPO	Qualitative label	Soft Voting	Classification	Seo	2022	In silico prediction models for thyroid peroxidase inhibitors and their application to synthetic flavors	Food Science and Biotechnology	10.1007/s10068-022-01041-y	Heterogeneous	Yes	5-fold CV	Random	Yes	No	No	Yes	587
112	ID_39	TR beta	LibDock Scores	MLR	Regression	Li	2022	Insights into toxicity of polychlorinated naphthalenes to multiple human endocrine receptors: Mechanism and health risk analysis	Environment International	10.1016/j.envint.2022.107291	PCNs	Yes	Not stated	Random	Yes	Yes	Leverage (Williams plot)	Yes	75
113	ID_40	TR beta	Qualitative label	RF	Classification	Sapounidou	2022	Predicting Endocrine Disruption Using Conformal Prediction-A Prioritization Strategy to Identify Hazardous Chemicals with Confidence	Chemical Research in Toxicology	10.1021/acs.chemrestox.2c00267	Heterogeneous	Yes	5fold-CV	Not indicated	Yes	Yes	Conformal Prediction Framework	No	5554
59	ID_41	TTR	log(RP)	MLR	Regression	Yang	2021	Human transthyretin binding affinity of halogenated thiophenols and halogenated phenols: An in vitro and in silico study	Chemosphere	10.1016/j.chemosphere.2021.130627	Halogenated phenols and thiophenols	Yes	Yes but not defined	Random	Yes	Yes	Euclidean-distance method and Leverage approach (Williams plot)	Yes	29
114	ID_42	TTR	Qualitative label	kNN	Classification	Yang	2021	Rapid Screening of Human Transthyretin Disruptors through a Tiered in Silico Approach	ACS Sustainable Chemistry & Engineering	10.1021/acssuschemeng.1c00680	Heterogeneous	Yes	LOO CV, bootstrapping coefficient	Random	Yes	Yes	Euclidean-distance method and Tanimoto similarity index (for external predictions)	Yes	407
114	ID_43	TTR	Qualitative label	kNN	Classification	Yang	2021	Rapid Screening of Human Transthyretin Disruptors through a Tiered in Silico Approach	ACS Sustainable Chemistry & Engineering	10.1021/acssuschemeng.1c00680	Heterogeneous	Yes	LOO CV, bootstrapping coefficient	Random	Yes	Yes	Euclidean-distance method and Tanimoto similarity index (for external predictions)	Yes	407
114	ID_44	TTR	Qualitative label	kNN	Classification	Yang	2021	Rapid Screening of Human Transthyretin Disruptors through a Tiered in Silico Approach	ACS Sustainable Chemistry & Engineering	10.1021/acssuschemeng.1c00680	Heterogeneous	Yes	LOO CV, bootstrapping coefficient	Random	Yes	Yes	Euclidean-distance method and Tanimoto similarity index (for external predictions)	Yes	407
114	ID_45	TTR	Qualitative label	kNN	Classification	Yang	2021	Rapid Screening of Human Transthyretin Disruptors through a Tiered in Silico Approach	ACS Sustainable Chemistry & Engineering	10.1021/acssuschemeng.1c00680	Heterogeneous	Yes	LOO CV, bootstrapping coefficient	Random	Yes	Yes	Euclidean-distance method and Tanimoto similarity index (for external predictions)	Yes	407
114	ID_46	TTR	Qualitative label	kNN	Classification	Yang	2021	Rapid Screening of Human Transthyretin Disruptors through a Tiered in Silico Approach	ACS Sustainable Chemistry & Engineering	10.1021/acssuschemeng.1c00680	Heterogeneous	Yes	LOO CV, bootstrapping coefficient	Random	Yes	Yes	Euclidean-distance method and Tanimoto similarity index (for external predictions)	Yes	407
114	ID_47	TTR	log(RP)	MLR	Regression	Yang	2021	Rapid Screening of Human Transthyretin Disruptors through a Tiered in Silico Approach	ACS Sustainable Chemistry & Engineering	10.1021/acssuschemeng.1c00680	Heterogeneous	Yes	LOO CV, bootstrapping coefficient	Random	Yes	Yes	Euclidean-distance method and Leverage approach (Williams plot) and Tanimoto similarity index (for external predictions)	Yes	88
114	ID_48	TTR	log(RP)	MLR	Regression	Yang	2021	Rapid Screening of Human Transthyretin Disruptors through a Tiered in Silico Approach	ACS Sustainable Chemistry & Engineering	10.1021/acssuschemeng.1c00680	Heterogeneous	Yes	LOO CV, bootstrapping coefficient	Random	Yes	Yes	Euclidean-distance method and Leverage approach (Williams plot) and Tanimoto similarity index (for external predictions)	Yes	41
114	ID_49	TTR	log(RP)	kNN	Regression	Yang	2021	Rapid Screening of Human Transthyretin Disruptors through a Tiered in Silico Approach	ACS Sustainable Chemistry & Engineering	10.1021/acssuschemeng.1c00680	Heterogeneous	Yes	LOO CV, bootstrapping coefficient	Random	Yes	Yes	Euclidean-distance method and Leverage approach (Williams plot) and Tanimoto similarity index (for external predictions)	Yes	88
114	ID_50	TTR	log(RP)	kNN	Regression	Yang	2021	Rapid Screening of Human Transthyretin Disruptors through a Tiered in Silico Approach	ACS Sustainable Chemistry & Engineering	10.1021/acssuschemeng.1c00680	Heterogeneous	Yes	LOO CV, bootstrapping coefficient	Random	Yes	Yes	Euclidean-distance method and Leverage approach (Williams plot) and Tanimoto similarity index (for external predictions)	Yes	41
87	ID_70	TTR	Qualitative label	kNN	Classification	Zhang	2015	In Silico Approach To Identify Potential Thyroid Hormone Disruptors among Currently Known Dust Contaminants and Their Metabolites	Environmental Science & Technology	10.1021/acs.est.5b01742	Heterogeneous	Yes	LOO CV	Kennard-Stone algorithm	Yes	Yes	Hoteling T2 test	Yes	222
119	ID_51	TR n.s.	Qualitative label	RF	Classification	de Lomana	2021	In Silico Models to Predict the Perturbation of Molecular Initiating Events Related to Thyroid Hormone Homeostasis	Chemical Research in Toxicology	10.1021/acs.chemrestox.0c00304	Heterogeneous	Yes	10-fold CV	Random	Yes	No	No	No	6342
119	ID_52	TSHR	Qualitative label	RF	Classification	de Lomana	2021	In Silico Models to Predict the Perturbation of Molecular Initiating Events Related to Thyroid Hormone Homeostasis	Chemical Research in Toxicology	10.1021/acs.chemrestox.0c00304	Heterogeneous	Yes	10-fold CV	Random	Yes	No	No	No	6789
119	ID_53	TSHR	Qualitative label	NN	Classification	de Lomana	2021	In Silico Models to Predict the Perturbation of Molecular Initiating Events Related to Thyroid Hormone Homeostasis	Chemical Research in Toxicology	10.1021/acs.chemrestox.0c00304	Heterogeneous	Yes	10-fold CV	Random	Yes	No	No	No	6707
119	ID_54	TPO	Qualitative label	XGB	Classification	de Lomana	2021	In Silico Models to Predict the Perturbation of Molecular Initiating Events Related to Thyroid Hormone Homeostasis	Chemical Research in Toxicology	10.1021/acs.chemrestox.0c00304	Heterogeneous	Yes	10-fold CV	Random	Yes	No	No	No	1052
119	ID_55	TRHR	Qualitative label	SVM	Classification	de Lomana	2021	In Silico Models to Predict the Perturbation of Molecular Initiating Events Related to Thyroid Hormone Homeostasis	Chemical Research in Toxicology	10.1021/acs.chemrestox.0c00304	Heterogeneous	Yes	10-fold CV	Random	Yes	No	No	No	6618
119	ID_56	DIO1	Qualitative label	SVM	Classification	de Lomana	2021	In Silico Models to Predict the Perturbation of Molecular Initiating Events Related to Thyroid Hormone Homeostasis	Chemical Research in Toxicology	10.1021/acs.chemrestox.0c00304	Heterogeneous	Yes	10-fold CV	Random	Yes	No	No	No	1719
119	ID_57	DIO2	Qualitative label	SVM	Classification	de Lomana	2021	In Silico Models to Predict the Perturbation of Molecular Initiating Events Related to Thyroid Hormone Homeostasis	Chemical Research in Toxicology	10.1021/acs.chemrestox.0c00304	Heterogeneous	Yes	10-fold CV	Random	Yes	No	No	No	1729
119	ID_58	DIO3	Qualitative label	NN	Classification	de Lomana	2021	In Silico Models to Predict the Perturbation of Molecular Initiating Events Related to Thyroid Hormone Homeostasis	Chemical Research in Toxicology	10.1021/acs.chemrestox.0c00304	Heterogeneous	Yes	10-fold CV	Random	Yes	No	No	No	1728
119	ID_59	NIS	Qualitative label	LR	Classification	de Lomana	2021	In Silico Models to Predict the Perturbation of Molecular Initiating Events Related to Thyroid Hormone Homeostasis	Chemical Research in Toxicology	10.1021/acs.chemrestox.0c00304	Heterogeneous	Yes	10-fold CV	Random	Yes	No	No	No	802
120	ID_60	TPO	Qualitative label	kNN	Classification	Gadaleta	2021	Quantitative Structure-Activity Relationship Modeling of the Amplex Ultrared Assay to Predict Thyroperoxidase Inhibitory Activity	Frontiers in Pharmacology	10.3389/fphar.2021.713037	Heterogeneous	Yes	10-fold CV	Random	Yes	Yes	Post probability thresholds	Yes	1073
120	ID_61	TPO	Qualitative label	RF	Classification	Gadaleta	2021	Quantitative Structure-Activity Relationship Modeling of the Amplex Ultrared Assay to Predict Thyroperoxidase Inhibitory Activity	Frontiers in Pharmacology	10.3389/fphar.2021.713037	Heterogeneous	Yes	10-fold CV	Random	Yes	Yes	Post probability thresholds	No	1073
57	ID_62	TTR	log(RP)	MLR	Regression	Yang	2019	Emerging Polar Phenolic Disinfection Byproducts Are High-Affinity Human Transthyretin Disruptors: An in Vitro and in Silico Study	Environmental Science & Technology	10.1021/acs.est.9b00218	Phenolic DBPs	Yes	LOO CV, bootstrapping coefficient	Random	Yes	Yes	Euclidean-distance method and Leverage approach (Williams plot)	Yes	23
122	ID_63	TR beta	Qualitative label	SVM	Classification	Bai	2018	A combination of ternary classification models and reporter gene assays for the comprehensive thyroid hormone disruption profiles of 209 polychlorinated biphenyls	Chemosphere	10.1016/j.chemosphere.2018.07.023	PCBs	Yes	10-fold CV	Not specified	Yes	No	No	Yes	22
122	ID_64	TR beta	Qualitative label	LDA	Classification	Bai	2018	A combination of ternary classification models and reporter gene assays for the comprehensive thyroid hormone disruption profiles of 209 polychlorinated biphenyls	Chemosphere	10.1016/j.chemosphere.2018.07.023	PCBs	Yes	10-fold CV	Not specified	Yes	No	No	Yes	22
123	ID_65	TR n.s.	Qualitative label	SVM	Classification	Yan	2018	Ternary classification models for predicting hormonal activities of chemicals via nuclear receptors	Chemical Physics Letters	10.1016/j.cplett.2018.06.022	PCBs; PBDEs	Yes	10-fold CV	Random	Yes	No	No	Yes	77
133	ID_66	TTR	Qualitative label	LDA	Classification	Kar	2017	Endocrine-disrupting activity of per- and polyfluoroalkyl substances: Exploring combined approaches of ligand and structure based modeling	Chemosphere	10.1016/j.chemosphere.2017.06.024	PFCs	Yes	LOO CV, y-randomisation	Based on the activity sorted response	Yes	Yes	Euclidean-distance method and the standardization based technique	Yes	24
133	ID_67	TTR	IC50	MLR	Regression	Kar	2017	Endocrine-disrupting activity of per- and polyfluoroalkyl substances: Exploring combined approaches of ligand and structure based modeling	Chemosphere	10.1016/j.chemosphere.2017.06.024	PFCs	Yes	LOO CV, y-randomisation	Based on the activity sorted response	Yes	Yes	Euclidean-distance method and the standardization based technique	Yes	15
121	ID_68	TPO	Qualitative label	PLR	Classification	Rosenberg	2017	QSAR models for thyroperoxidase inhibition and screening of U.S. and EU chemical inventories	Computational Toxicology	10.1016/j.comtox.2017.07.006	Heterogeneous	Yes	2-fold CV repeated five times	Use of an additional dataset as test set (no splitting was performed)	Yes	Yes	Tanimoto similarity and post probabilty	No	877
121	ID_69	TPO	Qualitative label	PLR	Classification	Rosenberg	2017	QSAR models for thyroperoxidase inhibition and screening of U.S. and EU chemical inventories	Computational Toxicology	10.1016/j.comtox.2017.07.006	Heterogeneous	Yes	2-fold CV repeated five times	Not perfomed	No	Yes	Tanimoto similarity and post probabilty	Yes	1519
137	ID_71	TTR	Qualitative label	NN	Classification	Rybacka	2015	Identifying potential endocrine disruptors among industrial chemicals and their metabolites – development and evaluation of in silico tools	Chemosphere	10.1016/j.chemosphere.2015.07.036	Heterogeneous	Yes	Stratified bagging	Random	Yes	Yes	Principal Component Analysis (PCA) with a distance-to-the-model (DModX) threshold	Yes	203
138	ID_72	TR beta	IC50	Monte Carlo (CORAL)	Regression	Toropova	2015	CORAL: Prediction of binding affinity and efficacy of thyroid hormone receptor ligands	European Journal of Medicinal Chemistry	10.1016/j.ejmech.2015.07.012	Heterogeneous	Yes	Yes but not defined	Random	Yes	Yes	Defined according to prevalence of local and global SMILES attributes in the training and validation sets	No	181
138	ID_73	TR beta	IC50	Monte Carlo (CORAL)	Regression	Toropova	2015	CORAL: Prediction of binding affinity and efficacy of thyroid hormone receptor ligands	European Journal of Medicinal Chemistry	10.1016/j.ejmech.2015.07.012	Heterogeneous	Yes	Yes but not defined	Random	Yes	Yes	Defined according to prevalence of local and global SMILES attributes in the training and validation sets	No	181
138	ID_74	TR beta	IC50	Monte Carlo (CORAL)	Regression	Toropova	2015	CORAL: Prediction of binding affinity and efficacy of thyroid hormone receptor ligands	European Journal of Medicinal Chemistry	10.1016/j.ejmech.2015.07.012	Heterogeneous	Yes	Yes but not defined	Random	Yes	Yes	Defined according to prevalence of local and global SMILES attributes in the training and validation sets	No	181
139	ID_75	TR beta	IC50	RF	Regression	Politi	2014	Prediction of binding affinity and efficacy of thyroid hormone receptor ligands using QSAR and structure-based modeling methods	Toxicology and Applied Pharmacology	10.1016/j.taap.2014.07.009	Heterogeneous	Yes	5-fold CV	Random	Yes	No	Commented in results but never defined	Yes	129
139	ID_76	TR beta	IC50	RF	Regression	Politi	2014	Prediction of binding affinity and efficacy of thyroid hormone receptor ligands using QSAR and structure-based modeling methods	Toxicology and Applied Pharmacology	10.1016/j.taap.2014.07.009	Heterogeneous	Yes	5-fold CV	Random	Yes	No	Commented in results but never defined	Yes	181
139	ID_77	TR beta	Qualitative label	RF	Classification	Politi	2014	Prediction of binding affinity and efficacy of thyroid hormone receptor ligands using QSAR and structure-based modeling methods	Toxicology and Applied Pharmacology	10.1016/j.taap.2014.07.009	Heterogeneous	Yes	5-fold CV	Random	Yes	No	Commented in results but never defined	Yes	129
144	ID_78	TTR	Qualitative label	kNN	Classification	Papa	2013	QSAR prediction of the competitive interaction of emerging halogenated pollutants with human transthyretin() pound	SAR and QSAR in Environmental Research	10.1080/1062936X.2013.773374	PFCs; BFRs	Yes	Not stated	Random	Yes	Yes	Leverage	Yes	53
144	ID_79	TTR	log(RP)	MLR	Regression	Papa	2013	QSAR prediction of the competitive interaction of emerging halogenated pollutants with human transthyretin() pound	SAR and QSAR in Environmental Research	10.1080/1062936X.2013.773374	PFCs; BFRs	Yes	LOO CV, bootstrapping coefficient, y-randomisation	Sorted response	Yes	Yes	Leverage (Williams plot)	Yes	32
145	ID_80	TTR	Qualitative label	kNN	Classification	Kovarich	2012	QSAR classification models for the screening of the endocrine-disrupting activity of perfluorinated compounds	SAR and QSAR in Environmental Research	10.1080/1062936X.2012.657235	PFCs	Yes	Not stated	Random	Yes	Yes	Leverage	Yes	19
145	ID_81	TTR	Qualitative label	kNN	Classification	Kovarich	2012	QSAR classification models for the screening of the endocrine-disrupting activity of perfluorinated compounds	SAR and QSAR in Environmental Research	10.1080/1062936X.2012.657235	PFCs	Yes	Not stated	Random	Yes	Yes	Leverage	Yes	19
145	ID_82	TTR	Qualitative label	kNN	Classification	Kovarich	2012	QSAR classification models for the screening of the endocrine-disrupting activity of perfluorinated compounds	SAR and QSAR in Environmental Research	10.1080/1062936X.2012.657235	PFCs	Yes	Not stated	Random	Yes	Yes	Leverage	Yes	19
145	ID_83	TTR	Qualitative label	kNN	Classification	Kovarich	2012	QSAR classification models for the screening of the endocrine-disrupting activity of perfluorinated compounds	SAR and QSAR in Environmental Research	10.1080/1062936X.2012.657235	PFCs	Yes	Not stated	Random	Yes	Yes	Leverage	Yes	19
146	ID_84	TTR	Qualitative label	kNN	Classification	Kovarich	2011	QSAR classification models for the prediction of endocrine disrupting activity of brominated flame retardants	Journal of Hazardous Materials	10.1016/j.jhazmat.2011.03.008	BFRs	Yes	Not stated	Random	Yes	Yes	Range of descriptors and similarity based on euclidean distance method	Yes	29
147	ID_85	TTR	log(RP)	MLR	Regression	Papa	2010	QSAR Modeling and Prediction of the Endocrine-Disrupting Potencies of Brominated Flame Retardants	Chemical Research in Toxicology	10.1021/tx1000392	BFRs	Yes	LOO CV, bootstrapping coefficient, y-randomisation	Random	Yes	Yes	Leverage (Williams plot)	Yes	17
148	ID_86	TR beta	− logREC20	PLS	Regression	Li	2010	Hormone activity of hydroxylated polybrominated diphenyl ethers on human thyroid receptor-beta: in vitro and in silico investigations	Environmental Health Perspectives	10.1289/ehp.0901457	OH-PBDEs	Yes	Yes but poorly documented	Random	Yes	Yes	Leverage (Williams plot)	Yes	18
186	ID_2025_1	Albumin	log Pw/HSA	MLR	Regression	Janicka	2025	Biomimetic Chromatography/QSAR Investigations in Modeling Properties Influencing the Biological Efficacy of Phenoxyacetic Acid-Derived Congeners	Molecules	10.3390/molecules30030688	Phenoxyacetic acid-derived congeners	Yes	LOO CV	Not indicated	Yes	Yes	Leverage (Williams plot)	Yes	29
187	ID_2025_2	TTR	Qualitative label	RF	Classification	Charest	2025	Combined In Vitro and In Silico Workflow to Deliver Robust, Transparent, and Contextually Rigorous Models of Bioactivity	Journal of Chemical Information and Modeling	10.1021/acs.jcim.5c00713	Heterogeneous	Yes	5-fold CV and out-of-bag (OOB) samples	Random	Yes	Yes	Shannon Entropy	Yes	853
189	ID_2025_3	TTR	Qualitative label	LDA	Classification	Evangelista	2025	New QSAR Models to Predict Human Transthyretin Disruption by Per- and Polyfluoroalkyl Substances (PFAS): Development and Application	Toxics	10.3390/toxics13070590	PFAS	Yes	Bootstrapping and randomisation	By structure	Yes	Yes	Cosine alpha and post probability, shannon entropy (uncertainty) for external predictions	Yes	123
189	ID_2025_4	TTR	logRP	MLR	Regression	Evangelista	2025	New QSAR Models to Predict Human Transthyretin Disruption by Per- and Polyfluoroalkyl Substances (PFAS): Development and Application	Toxics	10.3390/toxics13070590	PFAS	Yes	LOO CV, bootstrapping, randomisation, y-scrambling	By structure	Yes	Yes	Leverage (Williams plot) and uncertainty (prediction interval) for external predictions	Yes	68
191	ID_2025_5	TTR	Qualitative label	DTC	Classification	Sosnowska	2025	Identification of new PFAS for severe interference with thyroid hormone transport: A combined in vitro/silico approach	Journal of Hazardous Materials	10.1016/j.jhazmat.2025.137949	PFAS	Yes	Not stated	Z:1algorithm (i.e., by sorted response)	Yes	Yes	Boundary box method	Yes	45
191	ID_2025_6	TTR	logRPF	MLR	Regression	Sosnowska	2025	Identification of new PFAS for severe interference with thyroid hormone transport: A combined in vitro/silico approach	Journal of Hazardous Materials	10.1016/j.jhazmat.2025.137949	PFAS	Yes	LOO CV, y-scrambling	Z:1algorithm (i.e., by sorted response)	Yes	Yes	Leverage (Williams plot)	Yes	35
